# Supplementary material for: COVID-19 Vaccination Reporting and Adverse Event Analysis in Taiwan
Source: Vaccines (Basel). 2024 May 29;12(6):591. doi: 10.3390/vaccines12060591 (PMC11209125; doi:10.3390/vaccines12060591)
Supplement: Supplementary file 1 [file vaccines-12-00591-s001.zip]

Archive with 1 entries (1 files):
- vaccines-2975263-supplementary.pdf
